# Supplementary material for: Chronic kidney disease, preoperative use of antispasmodics and lower resected prostate volume ratios are risk factors for postoperative use of adrenergic Alpha-blockers and antispasmodics
Source: PLoS One. 2023 Mar 9;18(3):e0282745. doi: 10.1371/journal.pone.0282745 (PMC9997983; doi:10.1371/journal.pone.0282745)
Supplement: S1 File — (XLSX) [file pone.0282745.s001.xlsx]

## Sheet: Data_連續使用藥物
手術時年紀	BMI	術前一年內最近的PSA數值	Hypertension	DM	Ischemic heart disease	Cerebrovascular disease	hyperlipedemia	COPD	Peripheral vascular disease	CKD	sleeping disorder	Gout	術前連續使用alpha-blocker超過3個月	術前連續使用5ARI超過3個月	術前連續使用OAB超過3個月	手術方式	之前是否有手術過	切下來組織重量	術前攝護腺體積	切除攝護腺比例	術前尿流速MAX (ml/sec)	術前尿流速MIN (ml/sec)	residual urine	volume	術後連續使用alpha-blocker超過3個月	術後連續使用OAB超過3個月
75	19.81	1.6	1	0	1	0	0	1	0	0	0	0	1	0	0	0	0	22.3	50	0.483	11.6	4.4	117	137	1	1
83	26.45	9.93	1	1	1	0	0	1	0	0	0	0	0	0	0	0	0	18	33.9	0.505	6.6	3.6	16	116	1	0
66	21.93	4.04	1	0	0	0	0	0	0	0	0	0	0	0	0	0	0	30	57.6	0.685	2	1.1	543	44	0	1
76	24.46	17.26	0	0	1	0	0	0	0	0	0	1	0	0	0	1	0	50	84.8	0.685	11.5	4.6	126	162	0	0
71	23.11	5.51	0	0	0	0	0	0	0	0	0	0	0	0	0	1	0	17	66.8	0.254	5.8	4.3	25	304	0	0
53	25.39	3.34	0	0	0	0	0	0	0	0	0	1	1	1	0	0	0	12	68.5	0.175	7.2	3.4	68	218	0	0
69	22.23	4.18	0	0	1	0	0	0	0	0	0	0	0	0	0	0	1	7.5	32	0.234	4.7	1.7	150	81	0	0
58	25.95	14.34	1	0	0	0	1	1	0	0	0	0	1	0	0	0	0	35	120.5	0.29	10.5	3.5	105	170	1	0
76	22.23	4.76	1	0	0	0	0	0	0	0	0	0	0	0	0	0	1	10	87.4	0.114	20.2	7	72	97	0	0
72	29.02	2.93	1	1	0	0	0	1	0	1	0	0	1	1	1	0	0	5.5	47.8	0.115	10.4	3.9	67	119	1	1
69	21.99	0.309	0	0	0	0	0	0	0	1	0	1	1	0	1	0	0	3	49.8	0.115	7.9	3.2	78	169	1	0
76	25.51	4.23	1	0	1	1	1	1	1	1	0	0	1	1	0	1	0	2	101.4	0.019	14.8	6.8	28	252	1	0
63	28.04	0.309	1	0	1	1	1	1	1	0	1	1	0	0	0	1	0	3	49.8	0.099	10.9	5.1	22	307	1	1
67	20.2	6.04	0	0	0	0	0	0	0	0	0	0	1	0	0	1	0	25	65	0.384	2.7	1	17	30	0	0
81	23.45	1.08	1	0	0	0	0	0	0	0	0	0	0	0	0	0	0	20	42.9	0.398	31.7	13.3	118	425	0	0
63	24.22	0.696	0	0	0	0	0	0	0	0	0	0	0	0	0	0	0	9	21.8	0.412	10.3	6.6	6	214	1	0
77	19.27	4.26	1	1	1	1	1	0	0	1	0	0	0	0	0	0	0	33	158.3	0.208	12	2.8	242	179	1	0
65	24.17	4.76	0	0	0	1	0	0	0	0	0	0	1	0	0	0	0	35	68.1	0.513	8.8	3.2	37	182	0	0
87	25.81	1.91	1	0	0	1	1	1	0	1	0	1	1	0	0	0	1	5	63.8	0.081	9.7	4.2	15	152	1	0
68	28.23	17.19	1	0	0	0	0	0	0	0	0	0	1	0	0	0	0	60	94.7	0.633	12	4.2	49	137	1	0
78	27.66	4.47	1	0	0	0	0	0	0	0	0	0	0	0	0	0	0	30	112.8	0.265	7.8	2.7	15	158	1	1
70	22.15	1.45	0	0	0	0	0	0	0	0	0	0	1	1	0	1	0	5	90.8	0.055	3.9	1.2	7	58	0	0
80	26.26	1.56	1	1	0	0	0	1	1	0	0	0	0	0	0	0	0	16	46	0.412	7.7	3.4	15	183	1	0
69	34.11	1.52	1	1	1	0	1	1	0	1	0	1	1	0	0	1	0	3	37.4	0.08	5	2.5	19	58	1	1
82	25.59	3.09	1	0	1	0	0	1	0	1	0	1	0	0	0	0	1	20	152.6	0.131	16	6.8	149	351	0	0
68	24.49	4.31	0	0	0	0	1	0	0	0	0	1	1	0	0	1	0	15	41.8	0.358	31.9	14.7	29	269	0	0
75	30.67	6.46	1	0	0	0	0	1	0	0	0	0	0	0	0	1	0	3	63.8	0.095	8	2.5	239	162	0	0
58	22.76	5.98	0	0	0	0	0	0	0	0	0	0	0	0	0	1	0	60	81.1	0.739	4.4	1.5	171	141	0	0
71	22.86	20.57	0	0	0	0	0	0	0	0	0	0	0	0	0	1	1	25	70.5	0.354	6.6	2.9	83	190	1	1
64	25.39	3.13	1	1	0	1	1	0	0	1	0	0	1	1	1	0	0	20	102.9	0.194	13.9	3.5	132	249	1	0
82	25.65	7.35	0	0	0	0	0	0	0	0	0	0	1	0	0	0	0	20	37.4	0.452	3.2	1.3	168	10	1	0
67	23.39	4.55	1	1	1	1	1	1	0	0	0	1	1	0	1	0	0	15	53.9	0.445	8.2	2.6	142	117	1	0
71	21.56	4.86	1	0	0	0	1	0	0	1	0	1	0	0	0	1	0	16	50	0.39	7.9	2.4	64	117	0	0
69	20.34	3.33	1	0	1	0	0	0	0	0	0	0	0	0	0	1	0	40	53.7	0.744	5.8	1.8	215	115	0	0
57	28.63	11.83	1	0	1	1	1	0	0	0	0	0	0	0	0	0	0	25	68.1	0.474	4.9	2.5	17	120	0	0
87	23.94	12.71	0	0	0	1	0	0	0	0	0	0	0	0	0	1	0	5	53.9	0.077	8	2.6	28	180	0	1
61	23.88	0.972	0	0	0	0	0	0	0	0	0	0	0	0	0	1	0	6	42.9	0.139	4	1.5	75	183	0	1
60	24.03	0.955	0	0	0	0	0	0	0	0	0	0	0	0	0	0	0	4	20.9	0.191	13	4.9	8	274	1	1
75	27.31	4.31	1	1	1	1	1	1	0	1	0	0	1	0	0	0	0	12	41.3	0.351	4.9	2.5	200	111	1	0
66	29.32	5.87	1	1	0	0	0	0	0	0	0	0	0	0	0	1	0	16	75.1	0.258	13.8	5.9	34	332	0	0
68	21.61	4.14	0	0	0	0	0	0	0	0	0	0	0	0	0	0	0	33.5	48.9	0.685	5	2.3	101	228	0	0
81	25.65	21.66	1	1	0	0	0	0	0	1	0	0	1	0	0	1	0	23	113	0.203	10.4	3.5	25	121	1	0
59	24.06	1.56	1	0	1	0	0	0	0	0	0	0	0	0	0	0	0	20	71.5	0.254	13	6.9	49	533	0	0
73	26.84	3.61	0	1	0	0	0	0	0	0	0	0	0	0	0	0	0	28	131.5	0.265	8	2.5	62	101	1	0
69	24.91	6.41	1	1	0	0	0	0	0	0	0	0	0	0	0	1	0	50	50	1	3.2	1.3	407	49	0	0
74	26.03	1.92	1	1	0	0	0	0	0	0	0	0	0	0	0	1	0	3	68.5	0.039	10.8	6.4	8	160	1	0
77	31.25	6.68	1	1	1	1	1	0	0	1	0	0	1	0	1	1	0	25	62.8	0.462	10.6	3.5	138	228	0	0
74	24.3	4.5	1	0	0	0	0	1	0	0	0	0	1	0	0	1	0	20	51.7	0.386	3.6	0.9	150	44	1	1
83	26.04	4.86	1	1	1	1	1	0	0	1	0	0	0	0	0	1	0	22	85	0.258	8.6	3.6	76	112	0	0
69	24.31	22.47	1	0	0	0	0	0	0	1	0	0	0	0	0	1	0	5	73.4	0.068	8.6	3.6	93	170	0	1
73	21.56	2.69	1	0	1	0	0	0	0	0	0	0	0	0	0	0	0	10	76	0.141	10.8	5.5	114	208	0	0
64	21.88	64.09	0	0	0	0	0	0	0	0	0	0	1	0	0	1	0	91	180	0.505	4.1	2.1	160	141	0	0
67	24.01	2.97	1	0	1	0	0	0	0	0	0	0	0	0	0	0	0	25	41.3	0.605	7.7	3.5	104	171	1	0
81	24.77	8.24	0	1	0	0	0	0	0	0	0	0	0	0	0	0	0	25	47.8	0.555	8.2	3.2	37	108	1	0
72	30.9	27.74	1	1	0	0	0	1	0	1	0	1	1	0	0	1	0	85	134	0.634	13.8	5.7	169	269	1	0
58	27.05	1.05	1	0	0	0	0	0	0	0	0	0	1	1	0	0	0	3	40.1	0.099	5.4	2.6	3	185	0	0
84	32.63	7.2	1	0	0	0	0	0	0	0	0	0	0	0	0	0	0	7	53.9	0.141	9.5	3.6	132	101	0	0
61	30.81	2.92	1	1	0	0	0	0	0	0	0	0	1	1	0	0	0	10	48.9	0.131	6.6	2.6	278	121	0	0
81	21.36	16.25	1	1	1	1	1	1	0	1	1	1	0	0	0	0	0	30	71.8	0.483	8.8	2.9	49	112	0	0
67	30.85	2.01	1	1	0	0	1	0	0	1	0	0	1	0	0	0	0	6.5	53.3	0.11	10.2	4.2	68	126	1	0
83	27.55	2.69	1	1	1	1	1	0	1	1	0	0	1	0	0	0	0	10	50.1	0.114	5.8	2.5	33	158	0	0
66	29.02	1.56	1	1	1	1	1	0	0	0	0	0	1	1	0	1	0	5	78.6	0.063	7.9	2.2	30	247	0	0
60	26.04	4.61	0	1	0	0	0	0	0	0	0	0	0	0	0	0	0	10	40.1	0.195	7.5	3.3	82	233	0	0
85	19.6	0.555	1	0	0	0	0	1	0	1	0	0	0	0	0	1	0	14.5	20.1	0.39	6.6	2.6	49	125	1	0
85	24.09	10.12	1	1	1	1	1	1	0	1	0	1	0	0	0	1	0	18	67.3	0.281	10.5	4.5	52	168	1	0
58	27.02	2.01	1	1	0	0	1	0	0	0	1	0	0	0	0	0	0	7	74.4	0.093	7	3.4	72	228	0	0
56	28.73	21.46	1	0	0	0	0	0	0	0	0	1	0	0	0	0	0	17	35	0.485	12.3	3.6	114	282	0	0
62	22.72	3.77	0	0	0	0	0	0	0	0	0	0	0	0	0	0	0	35	99.7	0.351	7.5	3.5	170	105	0	0
78	20.08	12.25	1	0	0	0	0	0	0	0	0	0	0	0	0	1	1	3	76	0.039	13	4.9	136	274	0	0
64	25.32	12.52	1	0	1	0	0	0	0	0	0	0	0	0	0	1	0	34	128.4	0.29	9.7	4.5	129	159	0	0
79	23.63	9.21	0	0	0	0	0	0	0	0	0	0	0	0	0	1	0	14.5	31.9	0.468	1.7	0.5	16	27	0	0
80	20.62	3.09	1	0	0	0	0	1	1	0	0	0	1	0	0	0	0	52	84.7	0.524	10.5	4.4	114	162.4	0	0
83	20.86	0.974	0	0	1	1	0	1	0	0	0	0	0	0	0	1	0	3	36.7	0.081	26.1	12.5	62	330	0	1
58	23.05	12.25	1	0	1	0	0	0	0	0	0	1	0	0	0	0	0	30	112.7	0.318	11.4	3.6	64	125	1	0
57	25.99	0.595	1	0	0	0	0	0	0	0	0	0	0	0	0	1	0	6	41	0.146	10.4	5.1	64	759	1	0
71	18.9	5.34	0	0	0	0	0	0	0	0	0	0	0	0	0	0	0	25	47.7	0.524	5.8	2.3	67	133	0	0
78	28.73	4.23	1	0	0	1	0	0	0	0	0	0	0	0	0	1	0	42	84.8	0.487	7.7	3.4	17	73	0	0
67	24.74	5.59	1	0	0	0	1	0	0	0	0	0	0	0	0	0	0	30	97.2	0.308	6.7	2.4	136	168	0	0
72	22.32	8.24	1	1	0	1	0	0	0	1	0	0	0	0	0	0	0	15	26.3	0.468	9.7	5	93	164	1	0
67	25.48	27.74	0	1	0	0	0	0	0	1	0	0	1	0	0	0	0	60	131.5	0.456	12.5	4.2	124	285	1	1
59	23.03	2.01	1	0	0	1	0	0	0	0	1	0	1	1	0	0	0	20	62.8	0.318	8.2	2.5	56	102	1	1
68	25.71	5.06	0	1	0	0	0	1	0	0	0	0	0	0	0	1	0	30.5	73.5	0.384	20.4	9.5	114	282	0	0
69	27.12	1.82	1	1	1	0	0	1	0	0	0	0	1	0	0	0	0	8	60.6	0.077	3.2	1.1	30	63	0	1
64	18.75	6.68	1	1	0	0	0	0	1	0	0	0	1	0	0	0	0	3	97.2	0.039	13.7	6.6	416	629	1	1
63	26.33	0.823	0	0	0	0	0	0	0	0	0	0	1	0	0	1	0	5	45.4	0.11	14.1	8.7	7	320	1	0
63	24.22	2.49	0	1	0	0	0	1	0	0	0	0	1	1	1	1	0	5	26.2	0.19	13.1	6.7	13	170	0	1
68	25.62	5.87	0	0	1	0	0	1	0	0	0	0	1	0	0	0	0	30	59.3	0.505	10.3	4.6	76	112	0	0
70	25.59	0.621	1	0	1	0	1	0	1	1	0	0	1	1	0	0	0	30	63.2	0.462	9.5	3.9	21	153	1	0
62	18.75	1.36	0	0	0	0	0	0	0	0	0	0	1	1	0	1	0	25	56.1	0.445	8.8	2.6	179	301	0	1
65	22.5	11.83	0	0	0	0	0	0	0	0	0	0	0	0	0	0	0	35	80.7	0.433	8.8	2.5	82	162.4	0	0
88	20.72	8.58	1	0	0	1	0	0	0	0	0	0	0	0	0	1	0	18	63.9	0.281	6.4	2.7	93	134	0	0
70	21.14	4.62	0	1	0	0	1	0	0	0	0	0	1	0	0	1	0	3.5	36.8	0.095	12.3	5.6	67	294	0	0
55	22.99	10.91	0	0	0	0	0	0	0	0	1	0	1	0	0	1	1	32.5	81.5	0.398	13.6	4.9	218	214	1	0
80	25.04	6.63	0	0	0	0	0	0	0	0	0	0	0	0	0	1	0	15	161.7	0.092	12.5	5.6	160	453	1	0
81	30.12	7.36	1	1	0	0	1	0	0	0	0	0	1	0	0	1	0	38	142.5	0.266	9.5	3.4	33	233	0	0
77	25.04	5.28	1	0	0	1	0	0	0	0	0	0	0	0	0	0	0	8	80.5	0.099	7.8	3.2	100	90	0	1
62	30.1	3.45	1	1	1	1	1	0	0	0	0	0	0	0	0	1	0	5	67.8	0.08	9.5	4.6	62	242	0	0
80	24.91	10.82	0	1	1	1	0	0	0	0	0	0	1	0	0	0	0	35	77.3	0.452	3.6	1.5	238	183	0	1
72	23.34	4.18	1	0	0	0	0	0	0	0	0	0	0	0	0	1	0	36	79.6	0.461	23.4	9.5	14	304	0	0
72	25.24	4.55	1	0	0	0	0	0	0	0	0	0	1	0	0	1	0	25	75.1	0.332	5.9	2.7	109	285	0	0
71	24.62	6.68	1	1	0	0	1	0	0	1	0	1	1	1	0	1	0	25	64	0.39	9.5	4.1	28	177	1	0
68	29.36	8.58	0	1	0	0	1	1	0	1	0	0	1	0	0	1	0	27	89.1	0.303	9.4	4.2	114	247	0	1
70	28.13	8.58	1	0	0	0	0	0	0	0	0	0	1	0	0	1	0	30	65	0.461	7.2	2.7	49	133	1	1
63	24.84	2.01	0	0	0	1	1	1	0	0	0	0	0	0	0	0	0	11	41.3	0.266	7.7	3.1	66	200	1	1
84	24.09	1.72	1	0	0	1	1	0	0	0	0	0	0	0	0	1	0	27	79.6	0.339	8.1	2.9	142	108	1	0
84	28.67	3	0	0	0	0	0	0	0	0	0	0	1	0	0	1	0	35	135	0.259	3.9	2	165	162.4	0	0
90	24.22	1.36	1	0	1	1	0	1	0	0	0	0	1	1	0	0	0	15	30.6	0.49	20.4	9.5	142	307	1	0
72	23.26	2.29	1	0	0	0	0	0	0	0	0	0	0	0	0	1	0	25	57.6	0.375	10	3.9	66	170	0	0
71	29.39	6.93	0	1	0	0	1	0	0	1	0	0	1	0	0	0	0	12.5	26.3	0.475	5.4	3.3	53	173	0	0
78	25.46	7.36	1	1	0	1	1	0	0	1	0	0	0	0	0	0	0	50	79.6	0.744	7.8	2.5	142	102	1	1
97	27.69	8.44	1	0	0	0	1	1	0	0	0	0	1	0	0	0	0	4	40.1	0.099	8.8	4.1	15	183	1	0
85	24.03	14.34	1	1	0	0	0	0	0	0	0	0	0	0	0	0	0	44	112.7	0.39	5.8	2.7	129	132	0	0
64	27.47	9.12	1	1	0	0	0	1	0	0	0	0	0	0	0	0	0	49	76.2	0.643	4	2.3	78	37	0	0
56	21.61	0.813	0	0	0	0	0	0	0	0	0	0	0	0	0	0	0	16	34	0.47	11.6	5.5	29	364	0	0
67	30.47	6.41	1	0	0	0	0	1	1	0	0	1	1	0	0	0	0	20	56.1	0.398	11.5	4	114	180	0	0
62	26.12	1.19	1	1	0	1	1	0	1	0	0	0	1	1	0	0	0	10	53.7	0.114	10.3	3.6	16	233	1	0
64	25.59	0.595	0	0	1	0	1	1	0	0	1	1	1	1	0	1	0	7	33.5	0.148	12.5	5.4	20	307	0	0
72	26.77	2.92	0	0	0	0	0	0	0	0	0	0	1	1	0	1	0	34	50	0.68	4.7	2	278	73	0	0
88	25.85	1.97	1	0	1	1	0	1	1	0	0	0	1	1	0	1	0	10	44.9	0.222	26.1	12.5	80	321	1	0
84	18.25	10.12	0	0	0	1	0	1	1	1	0	0	0	0	0	0	0	7	89.9	0.077	16.5	8.7	121	282	0	0
65	33.75	5.64	1	0	1	0	1	0	0	1	0	0	0	0	0	1	0	14.5	41	0.464	4.9	2.6	78	158	1	1
75	24.62	5.38	0	0	0	0	0	0	0	1	0	0	0	0	0	0	0	8	41	0.195	10.3	5.5	15	160	1	0
63	26.5	5.34	1	0	0	0	1	1	0	0	0	0	0	0	0	0	0	35	71.8	0.487	11.3	4.5	129	133	0	0
66	27.97	64.09	1	1	0	0	0	0	0	0	0	0	0	0	0	1	0	15	131	0.114	5.1	2.2	150	141	1	0
69	29.36	3.45	1	0	0	0	1	1	0	0	1	0	1	1	1	1	0	25	66	0.375	8.6	3.6	142	119	0	0
70	25.71	1.64	1	0	1	0	1	0	1	1	0	1	1	1	0	0	0	10	68.5	0.152	10.4	5.1	6	301	0	0
69	24.8	7.3	1	0	0	1	0	0	0	0	0	0	1	0	0	0	0	35	110	0.318	10.9	3.2	8	120	1	0
59	26.99	6.34	1	0	1	0	0	1	0	1	0	0	1	1	0	1	0	3	54	0.055	8.4	5.5	121	452	0	1
62	23.66	5.64	1	1	0	1	1	1	0	0	0	1	1	0	1	0	0	7.5	66.5	0.146	4.1	1.5	238	81	1	1
72	26.03	3.13	1	0	1	0	0	0	0	0	0	0	1	0	0	1	0	20	56.5	0.353	7.8	3.2	66	220	1	0
71	26.08	2.92	1	0	0	0	0	0	0	0	0	0	0	0	0	0	0	5	76.9	0.065	4.7	1.7	559	88	0	0
66	25.77	14.43	0	0	0	0	0	0	0	0	0	0	1	0	0	0	0	50	81	0.739	4.7	2	238	81	0	0
66	26.71	0.53	0	0	0	0	0	0	0	1	0	0	0	0	0	0	0	15	16.1	0.391	10.9	4.9	19	174	1	0
76	23.34	4.31	1	0	0	1	1	0	0	1	0	0	1	1	0	1	0	20	60.6	0.33	11	4.4	6	190	0	0
80	21.1	1.92	1	0	0	1	0	0	1	1	0	1	1	0	0	1	0	2	63.2	0.081	4.7	2	67	79	0	1
59	23.88	3.07	1	1	0	0	1	0	0	0	0	0	1	0	0	1	0	15	41.3	0.332	13.9	5.9	170	320	0	1
84	23.61	0.763	0	0	0	0	0	0	0	0	0	0	1	1	0	1	0	6	34.8	0.172	8	4.2	19	152	1	0
81	19.38	9.21	0	0	0	0	0	0	0	0	0	0	0	0	0	0	0	38	94.7	0.421	5	1.8	179	76	0	0
63	25.34	0.47	1	0	0	0	0	0	0	0	0	0	1	1	0	0	0	10	86.3	0.115	5.6	2.2	17	133	1	0
74	20.96	7.2	1	0	0	0	0	0	0	0	0	0	0	0	0	1	0	5	75.4	0.068	10.2	3.6	52	229	1	1
74	18.22	9.21	0	0	0	0	0	0	0	0	0	0	0	0	0	0	1	13	21.8	0.596	10.8	5	32	169	0	0
89	19.98	3.41	1	1	1	0	0	1	0	1	0	0	1	1	1	1	0	5	34.9	0.143	8.7	3.3	120	159	0	0
74	22.06	3.77	0	0	0	0	0	0	0	0	0	0	0	0	0	0	0	5	70.5	0.081	3.4	1.4	168	26	1	0
50	27.14	2.49	0	0	0	0	0	1	0	0	0	0	0	0	0	0	0	3	89.2	0.076	11.6	4.5	168	294	0	0
66	30.47	2.92	1	1	0	0	0	1	0	1	0	0	1	0	0	0	0	8	45.4	0.152	9.9	5.5	200	180	1	0
81	19.96	17.59	0	0	0	0	0	0	0	0	0	0	0	0	0	1	0	35	130.6	0.344	5	2.5	170	132	0	0
83	26.81	14.43	1	1	1	0	1	0	0	1	0	1	0	0	0	1	0	40	50.1	0.798	7.7	3.4	49	111	1	0
85	22.03	29.16	0	0	0	0	0	0	0	0	0	0	0	0	0	1	0	55	78.5	0.7	15.3	6.6	67	208	1	0
84	25.46	10.91	1	1	0	0	1	0	0	0	0	0	0	0	0	1	1	50	79.6	0.704	6.7	3.4	82	220	0	0
80	23.05	1.59	0	0	0	0	0	0	0	0	0	0	0	0	0	0	0	11	35	0.391	6.4	3.3	53	93	0	0
65	19.65	1.45	0	0	0	0	0	0	0	0	0	0	0	0	0	1	0	13	37.7	0.344	3.5	1.8	31	36	0	0
87	23.26	4.14	1	1	0	0	0	0	0	0	0	0	0	0	0	0	0	45	128.6	0.349	8.4	2.9	124	162.4	0	0
89	24.83	3.61	1	0	0	0	0	1	0	1	0	1	1	0	0	0	0	25	66.5	0.375	4.4	1.8	230	57	0	0
71	30.12	2.55	1	1	0	0	0	0	0	0	0	0	0	0	0	0	0	7	46	0.152	7.7	3.4	104	183	0	1
84	21.48	0.756	1	0	1	1	0	0	0	1	0	0	1	0	0	0	0	5	33.6	0.148	11.4	4	162	81	0	0
80	22.84	1.11	0	0	0	0	0	0	0	0	0	0	1	1	0	1	0	5	65.1	0.076	3.8	1.3	14	79	0	0
85	26.53	9.21	1	1	1	1	0	0	0	1	0	0	1	0	1	1	0	15	35	0.428	6.1	2.3	149	76	0	0
58	28.4	2.97	0	0	0	0	1	1	0	0	0	0	0	0	0	1	0	8	67.3	0.118	10.4	5.4	114	307	0	0
77	29.34	2.85	1	1	1	0	1	1	1	1	0	1	1	1	0	0	0	15	89.2	0.168	8.6	3.6	120	84	1	0
78	19.63	2.48	0	0	0	1	0	0	0	0	0	0	0	0	0	1	0	7	74.4	0.094	4.5	1.4	72	57	1	0
54	27.01	1.48	0	0	0	0	0	0	0	0	0	0	0	0	0	1	0	2	130.6	0.015	7.7	3.4	28	141	1	1
66	21.77	2.52	0	0	0	1	1	0	0	0	1	0	1	0	0	1	0	5	145.9	0.034	23.4	8.7	96	487	0	1
70	25.69	3.34	1	0	0	0	0	0	0	1	0	0	0	0	0	1	0	21	38.5	0.545	6.2	3.1	31	117	1	1
60	27.18	17.11	1	1	1	1	1	0	0	0	0	1	1	0	0	0	0	45	64.1	0.702	10.6	3.9	105	185	0	0
63	28.26	1.04	0	0	0	0	1	0	0	0	0	0	1	1	1	0	0	9	53.3	0.195	10	3.9	131	218	0	0
59	27.43	19.35	0	0	0	0	0	0	0	0	0	0	1	1	0	0	0	72.5	74.3	0.975	13.6	5.5	218	174	1	0
84	27.18	3.45	1	1	0	1	1	0	0	0	0	0	1	1	1	0	0	30	101.4	0.318	4.7	2.3	200	105	0	1
79	25.43	4.31	1	0	1	1	0	0	1	1	0	0	1	0	0	0	0	18	64.1	0.28	9.5	6.3	29	208	1	0
54	26.35	1.08	0	0	0	0	1	0	0	0	0	0	1	0	1	1	0	6.5	36.4	0.178	8.6	4.1	927	321	0	0
59	29.27	14.34	0	0	0	0	0	1	0	0	0	0	0	0	0	0	0	5	90.8	0.11	10.5	5.5	68	274	0	0
83	35.55	5.98	1	0	0	0	0	0	0	1	0	0	1	1	0	1	0	28	120.5	0.308	9.5	2.9	68	126	1	1
76	20.69	14.77	1	1	1	1	1	1	1	0	0	0	0	0	0	0	0	25	48.9	0.475	13.7	6.7	114	174	1	0
62	26.18	3.45	1	1	1	0	1	1	0	1	0	0	0	0	0	0	0	13	23.5	0.391	10.5	5.5	100	214	1	0
65	27.18	8.58	1	1	0	0	1	0	0	1	0	0	1	0	0	0	0	25	36	0.694	6.8	2.3	14	134	1	0
76	19.69	4.76	0	0	0	1	0	0	0	0	1	0	0	0	0	0	0	50	75.4	0.643	7.1	2.2	162	104	0	0
84	25.08	1.23	0	0	0	0	0	0	0	0	0	0	0	0	0	1	0	5	49.8	0.099	7.3	3.4	64	137	1	0
58	20.18	29.16	0	0	0	0	0	0	0	0	0	0	0	0	0	1	0	25	126.8	0.197	3.7	2.1	169	102	0	0
67	24.91	2.85	1	0	0	1	0	0	0	0	0	0	1	1	0	0	0	24	47.4	0.506	10.6	2.9	6	164	0	0
61	30.8	2.52	1	0	0	1	0	0	0	0	0	0	1	0	0	0	0	30	75.1	0.398	5.8	2.5	165	112	1	0
92	25.22	0.388	0	0	1	0	0	0	0	1	0	0	1	1	0	1	0	7.5	36	0.178	7.1	2.5	37	97	1	1
61	25.51	21.46	0	0	0	0	0	0	0	0	1	0	1	0	0	0	0	60	80.2	0.748	3	2	362	25	0	0
73	24.82	4.55	0	1	0	0	0	0	0	1	0	0	0	0	0	0	0	26	41.8	0.609	5.9	2.6	104	164	0	0
69	28.31	1.6	1	0	0	0	0	0	0	0	0	1	0	0	0	1	0	4	53.9	0.068	12.3	6.3	16	214	0	1
66	24.45	49.78	1	0	1	0	1	0	0	1	0	0	0	0	0	0	0	43	131.5	0.483	4.7	2	224	126	0	0
77	19.53	4.07	1	0	0	1	1	0	0	0	0	0	1	0	0	1	0	30	86.5	0.346	9.5	2.9	67	185	0	0
90	19.22	2.1	1	0	0	0	0	0	0	1	0	1	0	0	0	1	0	3	30.2	0.099	20.4	8.7	96	286	0	1
60	23.88	3.95	0	0	0	0	0	0	0	0	0	0	1	0	1	0	0	18	54	0.398	5	2.5	162	182	1	1
79	20.55	0.763	1	1	1	0	0	0	1	0	0	0	1	0	0	0	0	8.5	34.9	0.243	9	3.6	20	132	1	0
70	27.82	6.14	0	0	0	1	0	0	0	0	0	0	1	0	0	0	0	30	105.3	0.284	3.9	1.9	224	126	1	1
69	23.23	4.07	0	0	0	0	0	0	0	0	0	0	0	0	0	0	0	19	54	0.351	2.7	1.4	238	25	0	0
81	24.54	6.93	0	0	0	0	0	0	0	0	0	0	0	0	0	0	0	33	53.9	0.612	4	2.1	324	46	0	0
83	15.43	4.14	0	0	1	0	0	1	0	1	0	1	1	0	0	0	0	20	68.5	0.339	2	2	255	33	1	0
72	25.65	8.24	0	0	0	0	0	0	0	0	0	0	0	0	0	0	0	40	102.9	0.39	7.5	2.7	49	101	0	1
65	29.59	2.57	0	0	0	0	0	0	0	0	0	0	1	1	0	1	0	10	70.5	0.141	11	2.9	49	242	0	0
77	25.56	5.09	1	1	0	0	0	0	0	0	0	0	0	0	0	0	0	47	84.7	0.554	8.7	4.2	126	111	0	0
78	24.75	1.52	1	0	1	0	0	0	0	0	0	0	0	0	0	0	0	23	64.1	0.412	9.5	3.6	15	134	0	0
69	22.59	1.04	0	0	0	0	0	0	0	0	0	0	0	0	0	0	0	6	26.7	0.224	15.3	5.7	172	343	0	0
76	22.94	11.26	0	0	0	0	0	0	0	0	0	0	1	0	0	0	1	30	63.2	0.474	11.3	4.1	67	171	1	0
68	24.98	2.85	1	1	1	1	1	0	0	1	0	0	1	0	0	0	0	25	35.5	0.704	6.8	1.7	608	73	0	0
72	22.48	17.19	0	0	0	0	0	0	0	0	0	0	0	0	0	0	0	57	117.6	0.484	16.5	4.5	105	177	0	0
57	23.34	1.23	0	0	0	0	0	0	0	0	0	0	1	1	1	0	0	20	62.8	0.318	7.8	3	78	229	0	0
81	20.82	17.11	0	0	0	0	0	0	0	0	0	0	0	0	0	0	0	45	114.8	0.391	9.4	2.4	62	65	1	0
75	21.72	0.929	0	1	1	0	0	0	0	0	0	0	1	1	0	0	0	12	31.6	0.379	8.2	3.5	80	241	0	0
78	24.91	6.73	1	0	1	0	0	0	0	0	0	0	0	0	0	1	0	35	81.5	0.39	9.4	3.6	73	102	0	0
73	26.93	1.04	1	1	0	0	0	1	0	0	0	0	1	1	0	0	0	18	53.8	0.379	11.5	4.5	67	93	0	0
58	20.82	0.36	0	0	0	0	0	0	0	0	0	0	1	0	0	1	0	3	15.4	0.194	10.5	6.1	14	364	0	0
53	26.5	15.97	0	0	0	0	0	0	0	0	0	0	0	0	0	0	0	33.5	126.8	0.391	13.9	6.2	171	321	0	0
67	27.68	1.08	0	0	1	0	0	0	0	0	0	0	0	0	0	1	0	25	37.4	0.487	10	3.6	21	220	0	0
75	25.61	8.86	1	0	0	1	0	0	0	0	0	0	0	0	0	0	1	47	67.8	0.7	11.6	2.6	33	185	0	0
80	21.3	5.38	1	1	1	1	1	1	1	0	0	0	0	0	0	0	1	35	75.4	0.464	6.2	2.5	132	137	1	0
62	25.59	16.25	0	0	0	0	0	0	0	0	0	0	0	0	0	0	0	42	97.2	0.351	11.5	4.2	14	180	0	0
77	26.44	8.86	1	0	0	1	1	1	0	1	0	1	0	0	0	0	0	15	24.6	0.609	4.1	1.8	131	68	0	0
57	21.97	0.813	1	0	0	0	0	0	0	0	0	0	1	1	1	1	0	18	47.8	0.376	8	3.5	73	282	1	1
76	30.85	6.08	1	0	0	0	0	0	0	1	0	0	0	0	0	0	0	50	81.5	0.602	8	3.1	162	111	0	0
65	20.24	2.02	0	0	0	0	0	1	0	0	1	0	1	0	1	0	0	5.5	84.8	0.095	4.5	2	30	73	0	0
64	22.94	3.31	0	0	0	0	0	0	0	0	0	0	0	0	0	0	0	32	128.4	0.249	10.6	6.2	124	93	0	0
73	24.77	19.35	1	1	0	1	0	0	0	0	0	0	1	0	0	0	0	48	62.3	0.77	5.1	1.8	37	101	0	0
59	23.8	0.36	0	0	0	0	0	0	0	0	0	0	0	0	0	0	0	5	34.9	0.114	6.8	3.4	31	282	0	0
62	23.92	1.64	1	1	1	0	1	0	0	0	0	0	1	0	1	0	0	5	53.3	0.093	13.8	6.8	11	453	1	1
79	29.02	6.73	1	1	0	1	0	0	0	0	0	0	1	1	0	1	0	19	66	0.346	16	5.7	169	388	1	1
76	27.55	1.64	1	0	0	0	0	0	0	0	0	0	1	1	1	1	0	30	84.7	0.313	11.9	3.3	104	126	0	0
68	24.62	6.41	1	1	0	0	0	0	0	0	0	0	1	0	0	1	0	30	131.5	0.258	11.9	3.6	83	164	0	0
70	25.04	7.35	1	1	0	1	0	0	0	1	0	0	1	0	0	1	0	30	49.8	0.602	10.9	3.3	53	117	0	0
64	24.83	7.35	0	0	0	0	0	0	0	0	0	0	0	0	0	0	0	30	64.1	0.468	5.1	2.3	218	168	0	0
73	21.48	4.05	0	0	0	0	0	1	0	1	0	0	1	1	0	0	0	20	49.8	0.401	12.7	4.2	236	351	0	0
83	23.95	16.73	1	0	0	0	1	0	0	1	0	1	0	0	0	1	0	49	81.8	0.798	3	1.2	324	68	1	0
67	27.73	14.65	1	0	0	0	0	0	0	0	0	0	0	0	0	1	0	20	47.5	0.421	4.5	1.3	165	76	0	0
75	27.31	2.55	0	0	0	0	0	0	0	0	0	0	1	1	0	0	0	20	63.8	0.313	5.6	2.3	257	288	0	0
72	26.13	5.93	0	0	0	0	0	0	0	0	0	0	0	0	0	1	0	50	57.6	0.739	7	2.6	157	101	1	0
61	21.97	1.04	0	0	0	0	0	1	0	0	0	0	0	0	0	0	0	6	14.5	0.413	13.8	6.1	31	343	0	1
76	20.96	4.05	1	1	0	1	0	0	0	0	0	0	1	1	0	1	0	12	30.8	0.389	4.7	0.9	138	31	0	0
81	24.83	6.34	1	1	0	0	0	0	0	0	0	0	0	0	0	1	0	35	101	0.346	10	5.1	6	170	0	0
56	23.67	12.36	0	0	0	0	0	0	0	0	0	1	1	1	0	0	0	45	81	0.555	24.2	9.5	114	269	0	0
81	27.19	24.41	0	0	0	0	0	0	0	0	0	0	0	0	0	0	0	55	117.6	0.609	3.7	1.2	230	57	0	0
65	24.02	16.71	1	0	0	0	0	0	0	0	0	0	0	0	0	0	0	12	41	0.461	2	2	253	73	1	0
65	20.55	0.861	1	0	0	0	1	0	0	0	0	0	1	1	0	1	0	13	53.8	0.241	8.1	2.5	29	185	0	0
78	25.18	5.59	1	1	1	1	1	1	1	0	0	0	0	0	0	1	0	12	24.8	0.483	8.6	3.6	29	228	1	0
62	18.65	5.38	0	0	0	0	0	1	0	0	0	0	1	1	0	1	0	19	65	0.292	7.2	2.6	179	285	1	0
84	20.08	10.38	1	1	1	1	1	1	1	1	0	0	1	0	0	0	0	23	67.8	0.339	16.3	6.1	124	215	1	1
76	23.53	3.45	1	0	0	0	1	0	0	0	0	0	1	1	0	1	0	27.5	106	0.259	10	3.3	24	238	0	0
85	23.99	3.07	1	1	1	0	1	1	0	0	0	0	1	1	0	1	0	15	33.9	0.389	31.9	13.3	120	351	0	1
56	31.23	3.13	1	1	1	0	1	0	0	0	0	0	0	0	0	1	1	27	89.3	0.284	10.3	4	78	177	0	0
59	30.85	6.08	1	1	0	1	0	0	0	0	0	0	0	0	0	1	0	30.5	66	0.462	5	2	200	10	1	0
68	31.64	1.19	1	1	1	0	0	0	1	0	1	1	1	1	0	0	0	10	95.8	0.104	8.6	2.7	30	42	0	0
54	25.85	1.93	0	0	0	0	0	1	0	0	0	0	1	0	1	1	0	5	23.5	0.212	10.2	5.3	11	286	1	1
63	23.94	1.93	0	0	0	0	0	0	0	0	0	0	0	0	0	1	0	10	36	0.277	4.9	3.2	87	294	1	0
80	21.8	5.26	0	0	1	0	0	0	0	1	0	0	0	0	0	0	0	35	89.3	0.391	7.3	2.7	33	95	0	0
64	25.81	0.309	0	0	0	0	0	0	0	0	0	0	1	1	0	1	0	16	49.8	0.376	9.5	4.5	6	282	0	0
69	23.44	1.04	1	0	0	0	1	0	0	0	0	0	1	0	0	0	0	5	24.1	0.207	7	3	22	252	0	0
80	18.03	10.82	0	0	0	0	0	1	0	1	0	0	0	0	0	0	0	28	57.6	0.486	24.2	6.8	0	125	0	1

## Sheet: Table1
Table1. 連續使用藥物
Variables	Mean	SD
手術時年紀	71.144	9.25863
BMI	24.8306	3.2948
術前一年內最近的PSA數值	6.74236	8.23721
Hypertension, n(%)	146	58.4
DM, n(%)	78	31.2
Ischemic heart disease, n(%)	63	25.2
Cerebrovascular disease, n(%)	59	23.6
hyperlipedemia, n(%)	67	26.8
COPD, n(%)	59	23.6
Peripheral vascular disease, n(%)	21	8.4
CKD, n(%)	61	24.4
sleeping disorder, n(%)	12	4.8
Gout, n(%)	32	12.8
術前連續使用alpha-blocker超過3個月	119	47.6
術前連續使用5ARI超過3個月	50	20
術前連續使用OAB超過3個月	20	8
手術方式	110	44
之前是否有手術過	13	5.2
手術切下來組織重量	21.9932	16.1073
術前攝護腺體積	67.7676	31.1971
手術切除攝護腺比例	0.339892	0.200838
術前尿流速MAX (ml/sec)	9.2836	4.97088
術前尿流速MIN (ml/sec)	3.8492	2.21082
residual urine	107.48	106.667
voided volume	180.202	105.842

## Sheet: Table2
Table2. outcome: 術後連續使用alpha-blocker超過3個月(連續使用藥物)											Table2. outcome: 術後連續使用OAB超過3個月(連續使用藥物)
	Univariate					Multivariable						Univariate					Multivariable
	OR	95%CI		pvalue		OR	95%CI		pvalue			OR	95%CI		pvalue		OR	95%CI		pvalue
手術時年紀	1.01532	0.987544	1.04388	0.282706							手術時年紀	0.988941	0.956367	1.02263	0.51522
BMI	1.04674	0.968167	1.13169	0.251219							BMI	1.01389	0.92354	1.11309	0.772011
術前一年內最近的PSA數值	1.0036	0.973231	1.03491	0.81879							術前一年內最近的PSA數值	0.96283	0.912346	1.01611	0.168065
Hypertension, n(%)	1.83792	1.07926	3.12989	0.0250408		1.3948	0.791999	2.45642	0.249167		Hypertension, n(%)	1.13217	0.603837	2.12279	0.698704
DM, n(%)	1.64165	0.951677	2.83185	0.0747628							DM, n(%)	1.13115	0.587235	2.17885	0.71255
Ischemic heart disease, n(%)	1.43284	0.802313	2.55888	0.224157							Ischemic heart disease, n(%)	0.892911	0.434175	1.83634	0.758165
Cerebrovascular disease, n(%)	1.67164	0.925596	3.01901	0.088455							Cerebrovascular disease, n(%)	1.4678	0.736859	2.92382	0.27506
hyperlipedemia, n(%)	1.47193	0.833421	2.59963	0.182835							hyperlipedemia, n(%)	0.918616	0.454802	1.85544	0.812918
COPD, n(%)	2.00531	1.10972	3.62367	0.0211775							COPD, n(%)	1.86905	0.952161	3.66885	0.0691395
Peripheral vascular disease, n(%)	3.65432	1.41772	9.41943	0.00730798		2.8689	1.07498	7.65645	0.0353494		Peripheral vascular disease, n(%)	0.911139	0.292738	2.8359	0.872377
CKD, n(%)	2.41417	1.34085	4.34668	0.00330849		2.07825	1.12695	3.83259	0.0191444		CKD, n(%)	1.38587	0.697485	2.75366	0.351579
sleeping disorder, n(%)	0.528986	0.139564	2.00499	0.348912							sleeping disorder, n(%)	1.31944	0.343955	5.06152	0.686124
Gout, n(%)	1.3155	0.62108	2.78634	0.473918							Gout, n(%)	0.887179	0.344366	2.28561	0.804191
術前連續使用alpha-blocker超過3個月	1.58834	0.94998	2.65565	0.0776826							術前連續使用alpha-blocker超過3個月	1.59646	0.858393	2.96915	0.139504
術前連續使用5ARI超過3個月	0.898539	0.471958	1.71069	0.74468							術前連續使用5ARI超過3個月	1.12821	0.531062	2.39679	0.753696
術前連續使用OAB超過3個月	1.36998	0.545667	3.43954	0.502702							術前連續使用OAB超過3個月	2.89922	1.11673	7.52686	0.0287581		2.36314	0.888541	6.28495	0.0848568
手術方式	0.883117	0.52729	1.47906	0.636642							手術方式	1.73701	0.934795	3.22766	0.0806947
之前是否有手術過	1.02083	0.323967	3.21669	0.971911							之前是否有手術過	0.311667	0.0395755	2.45445	0.268205
手術切下來組織重量	0.989895	0.973761	1.0063	0.225775							手術切下來組織重量	0.962678	0.939236	0.986705	0.00249399		0.979808	0.943897	1.01708	0.284278
術前攝護腺體積	0.997139	0.988891	1.00546	0.498997							術前攝護腺體積	0.994334	0.984022	1.00476	0.28546
手術切除攝護腺比例	0.645713	0.178773	2.33226	0.504423							手術切除攝護腺比例	0.0691196	0.0118937	0.401687	0.00292253		0.340347	0.0214704	5.39516	0.444593
術前尿流速MAX (ml/sec)	0.993108	0.942854	1.04604	0.794069							術前尿流速MAX (ml/sec)	1.04002	0.982159	1.10128	0.179104
術前尿流速MIN (ml/sec)	1.013	0.902891	1.13653	0.825887							術前尿流速MIN (ml/sec)	1.07865	0.947984	1.22732	0.250496
residual urine	0.99773	0.994907	1.00056	0.115882							residual urine	0.999309	0.996211	1.00242	0.662591
voided volume	0.99991	0.997491	1.00233	0.941759							voided volume	1.00289	1.00016	1.00562	0.0378197		1.00172	0.998861	1.00459	0.238268
Logistic regression. *p<0.05, **p<0.01.											Logistic regression. *p<0.05, **p<0.01.
